# Supplementary material for: White Matter Microstructural Abnormalities in Children with Familial vs. Non-Familial Attention-Deficit/Hyperactivity Disorder (ADHD)
Source: Biomedicines. 2025 Mar 10;13(3):676. doi: 10.3390/biomedicines13030676 (PMC11940736; doi:10.3390/biomedicines13030676)
Supplement: Supplementary file 1 [file biomedicines-13-00676-s001.zip]

Archive with 1 entries (1 files):
- biomedicines-3434972-supplementary.pdf
